# Supplementary material for: Oxidative Stress and Acrosomal Status of Human Spermatozoa Subjected to Hydrophobic Carbon Soot Treatments
Source: Nanomaterials (Basel). 2024 Feb 21;14(5):395. doi: 10.3390/nano14050395 (PMC10935330; doi:10.3390/nano14050395)
Supplement: Supplementary file 1 [file nanomaterials-14-00395-s001.zip]

Archive with 1 entries (1 files):
- nanomaterials-2841912-supplementary.xlsx
