# Supplementary material for: Oxidative Stress and Acrosomal Status of Human Spermatozoa Subjected to Hydrophobic Carbon Soot Treatments
Source: Nanomaterials (Basel). 2024 Feb 21;14(5):395. doi: 10.3390/nano14050395 (PMC10935330; doi:10.3390/nano14050395)
Supplement: Supplementary file 1 [file nanomaterials-14-00395-s001.zip › nanomaterials-2841912-supplementary.xlsx]

## Sheet: ORP
Patient	C	S1	S2	S3	SP	SPS1	SPS2	SPS3
1	1.25	0.74	0.8	0.79	2.33	1.68	2.69	1.29
2	0.65	0.79	0.75	0.83	0.26	0.42	0.34	0.26
3	2.25	2.33	2.02	2.17	2.42	3.98	3.94	3.81
4	0.93	1.01	1.08	1.27	1.84	2.81	2.79	2.17

## Sheet: ORP_ANOVA
Anova: Single Factor
SUMMARY
Groups	Count	Sum	Average	Variance
C	4	5.08	1.27	0.486933
S1	4	4.87	1.2175	0.563825
S2	4	4.65	1.1625	0.347892
S3	4	5.06	1.265	0.4113
SP	4	6.85	1.7125	1.00263
SPS1	4	8.89	2.2225	2.32576
SPS2	4	9.76	2.44	2.28167
SPS3	4	7.53	1.8825	2.26049
ANOVA
Source of Variation	SS	df	MS	F	P-value	F crit
Between Groups	6.90825	7	0.986892	0.815572	0.583507	2.42263
Within Groups	29.0415	24	1.21006
Total	35.9497	31

## Sheet: C-SP
F-Test Two-Sample for Variances
	Variable 1	Variable 2
Mean	1.27	1.7125
Variance	0.486933	1.00263
Observations	4	4
df	3	3
F	0.485658
P(F<=f) one-tail	0.284085
F Critical one-tail	0.107798

## Sheet: S1-SPS1
F-Test Two-Sample for Variances
	Variable 1	Variable 2
Mean	1.2175	2.2225
Variance	0.563825	2.32576
Observations	4	4
df	3	3
F	0.242426
P(F<=f) one-tail	0.137434
F Critical one-tail	0.107798

## Sheet: S2-SPS2
F-Test Two-Sample for Variances
	Variable 1	Variable 2
Mean	1.1625	2.44
Variance	0.347892	2.28167
Observations	4	4
df	3	3
F	0.152473
P(F<=f) one-tail	0.0783708
F Critical one-tail	0.107798

## Sheet: S3-SPS3
F-Test Two-Sample for Variances
	Variable 1	Variable 2
Mean	1.265	1.8825
Variance	0.4113	2.26049
Observations	4	4
df	3	3
F	0.181952
P(F<=f) one-tail	0.0976635
F Critical one-tail	0.107798

## Sheet: Acrosin
Patient	control	soot1	soot2	soot3
1	0.88	0.55	0.69	0.75
2	0.27	0.25	0.25	0.42
3	0.34	0.35	0.42	0.61
4	0.44	0.55	0.61	0.52
5	4.55	2.01	2	2.76
6	2.2	1.21	1.59	1.51
7	0.08	0.15	0.18	0.19
8	0.005	0.07	0.01	0.05
9	0.27	0.27	0.58	0.22
10	0.2	0.32	0.32	0.37

## Sheet: Acrosin_ANOVA
Anova: Single Factor
SUMMARY
Groups	Count	Sum	Average	Variance
control	10	9.235	0.9235	2.0322
soot1	10	5.73	0.573	0.357068
soot2	10	6.65	0.665	0.407139
soot3	10	7.4	0.74	0.669667
ANOVA
Source of Variation	SS	df	MS	F	P-value	F crit
Between Groups	0.663307	3	0.221102	0.255162	0.857142	2.86627
Within Groups	31.1947	36	0.866518
Total	31.858	39

## Sheet: C-S1_Acrosin
F-Test Two-Sample for Variances
	Variable 1	Variable 2
Mean	0.9235	0.573
Variance	2.0322	0.357068
Observations	10	10
df	9	9
F	5.69136
P(F<=f) one-tail	0.00811406
F Critical one-tail	3.17889

## Sheet: C-S2_Acrosin
F-Test Two-Sample for Variances
	Variable 1	Variable 2
Mean	0.9235	0.665
Variance	2.0322	0.407139
Observations	10	10
df	9	9
F	4.99142
P(F<=f) one-tail	0.0126066
F Critical one-tail	3.17889

[truncated: 1 more sheets: C-S3_Acrosin]
